# Supplementary material for: Efficient Conversion of Mushroom and Sawdust Residues in Protaetia brevitarsis Biosystem: Characterization of Humic Acid and Bacterial Communities
Source: Insects. 2025 Aug 26;16(9):893. doi: 10.3390/insects16090893 (PMC12470708; doi:10.3390/insects16090893)
Supplement: Supplementary file 1 [file insects-16-00893-s001.zip]

Archive with 1 entries (1 files):
- insects-3781442-supplementary.pdf
